# Supplementary material for: Microparticles as Viral RNA Carriers from Stool for Stable and Sensitive Surveillance
Source: Diagnostics (Basel). 2023 Jan 10;13(2):261. doi: 10.3390/diagnostics13020261 (PMC9857651; doi:10.3390/diagnostics13020261)
Supplement: Supplementary file 1 [file diagnostics-13-00261-s001.zip]

Archive with 1 entries (1 files):
- diagnostics-1985685-supplementary.pdf
